# Supplementary material for: Specialized diving traits in the generalist morphology of Fulica (Aves, Rallidae)
Source: Sci Rep. 2024 Jun 17;14:13966. doi: 10.1038/s41598-024-64853-4 (PMC11183161; doi:10.1038/s41598-024-64853-4)
Supplement: Supplementary file 1 — Supplementary Information 1. [file 41598_2024_64853_MOESM1_ESM.zip]

Archive with 1 entries (1 files):
- Supplementary Information S1 SREP-24-00493A.xlsx
