# Supplementary material for: Specialized diving traits in the generalist morphology of Fulica (Aves, Rallidae)
Source: Sci Rep. 2024 Jun 17;14:13966. doi: 10.1038/s41598-024-64853-4 (PMC11183161; doi:10.1038/s41598-024-64853-4)
Supplement: Supplementary file 1 — Supplementary Information 1. [file 41598_2024_64853_MOESM1_ESM.zip › Supplementary Information S1 SREP-24-00493A.xlsx]

## Sheet: Species traits
Clade	Species	Character 1	Character 2	Character 3	Character 4	Character 5	Character 6	Character 7	Character 8	Character 9	Character 10	Character 11	Characer 12	Character 13	Character 14	Character 15	Character 16	Character 17	Character 18
Fulica	Fulica_rufifrons	0	0	1	0	1	1	1	1	1	1	1	1	1	0	1	0.556526	0.571264	36.38
Fulica	Fulica_leucoptera	0	0	1	0	1	1	1	1	1	1	1	1	1	0	0	0.573323	0.598764	NA
Fulica	Fulica_armillata	0	0	1	0	1	1	1	1	1	1	1	1	1	0	1	0.523435	0.580181	39.11
Fulica	Fulica_gigantea	0	0	1	0	1	1	1	1	1	1	1	1	1	0	1	0.483334	0.676081	NA
Fulica	Fulica_atra	0	0	1	0	1	1	1	1	1	1	1	1	1	0	1	0.529874	0.598254	NA
Fulica	Gallinula_chloropus	0	0	0	1	0	0	0	1	1	0	0	0	0	0	0	0.61735	0.632486	19.3
Fulica	Porphyriops_melanops	NA	NA	0	1	0	0	0	1	0	0	0	0	0	0	0	0.588479	0.620921	24.25
Fulica	Tribonyx_mortierii	0	NA	0	0	0	0	0	1	1	0	0	0	0	0	1	0.636803	0.636803	NA
Fulica	Tribonyx_ventralis	NA	NA	0	0	1	0	0	1	0	0	0	0	0	0	1	0.584126	0.658196	NA
Fulica	Porzana_porzana	1	1	0	1	NA	0	0	1	0	0	0	0	NA	NA	0	0.686918	0.618401	NA
Aramides	Aramides_cajaneus	1	1	0	1	0	0	0	1	1	0	0	0	0	1	1	0.589744	0.691532	22.143
Aramides	Aramides_ypecaha	1	1	0	1	0	0	0	1	1	0	0	0	0	1	1	0.606988	0.728466	20.49
Aramides	Pardirallus_maculatus	1	1	1	0	0	0	0	1	1	0	0	0	0	0	0	0.668078	0.63177	30.6667
Aramides	Pardirallus_sanguinolentus	1	1	1	1	0	0	0	1	1	0	0	0	0	0	0	0.702815	0.629034	31.658
Aramides	Porzana_albicollis	1	1	0	1	0	0	0	1	0	0	0	0	0	0	0	0.685117	0.66843	20.9103
Porphyrio	Porphyrio_martinica	1	1	0	1	0	0	0	1	0	0	0	0	0	0	0	0.550452	0.68862	24.627
Rallina	Rallina_eurizonoides	1	1	0	1	NA	0	0	1	0	0	0	0	0	0	0	0.592376	0.678482	NA
Laterallus	Laterallus_melanophaius	1	1	0	1	0	0	0	1	0	0	0	0	0	0	0	0.574305	0.622094	29.839
Laterallus	Porzana_flaviventer	1	1	0	1	0	0	0	1	0	0	0	0	0	0	0	0.623007	0.614914	23.787
Gallicrex	Amaurornis_phoenicurus	1	1	0	1	1	0	0	1	0	0	0	0	0	1	0	0.583181	0.628362	NA
Rallus	Gallirallus_australis	1	1	1	1	1	0	1	1	1	0	0	0	NA	0	1	0.66873	0.613956	NA
Rallus	Rallus_aquaticus	1	1	0	1	0	0	0	1	1	0	0	0	0	0	1	0.59461	0.586455	NA
Rallus	Rallus_limicola	1	1	0	1	0	0	0	1	0	0	0	0	0	0	0	0.638397	0.650981	27.8795
Rallus	Rallus_longirostris	1	1	0	1	0	0	0	1	0	0	0	0	0	0	0	0.687044	0.632408	NA
Heliornithidae	Podica_senegalensis	1	NA	1	1	1	1	1	0	1	1	1	1	1	0	0	0.643475	0.600108	NA
Sarothruridae	Sarothrura_rufa	1	1	0	0	0	0	0	0	0	0	0	0	0	NA	0	0.734765	0.624161	NA
				De Mendoza, R. S.*, Carril, J., Degrange, F. J., Tambussi, C. P. * Laboratorio de Histología y Embriología Descriptiva, Experimental y Comparada (LHYEDEC), Facultad de Ciencias Veterinarias, Universidad Nacional de La Plata, Consejo Nacional de Investigaciones Científicas y Técnicas (CONICET), Buenos Aires, Argentina. rsdemendoza@gmail.com

## Sheet: Specimens studied
Number	Genus	Species	Clade	Femoral splay angle	Femur length (mm)	Tibiotarsus length (mm)	tarsometatarsus length (mm)
CIT-O 49	Fulica	armillata	"Fulica"	NA	NA	NA	NA
MACN 1249	Fulica	armillata	"Fulica"	40.313	59.75	112.144	64.202
MACN 2306	Fulica	armillata	"Fulica"	NA	65.688	127.155	71.958
MACN 37965	Fulica	armillata	"Fulica"	35.105	63.325	122.092	67.816
MACN 68679	Fulica	armillata	"Fulica"	43.047	66.019	122.339	72.526
MACN 68703	Fulica	armillata	"Fulica"	37.166	59.664	115.109	68.367
MACN 68991	Fulica	armillata	"Fulica"	39.933	57.537	111.819	67.441
MACN 2318	Fulica	gigantea	"Fulica"	NA	77.39	160.117	108.252
MACN 1575	Fulica	leucoptera	"Fulica"	NA	53.048	96.103	55.506
CIT-O 216	Fulica	leucoptera	"Fulica"	NA	54.919	92.215	57.252
MACN 37966	Fulica	rufifrons	"Fulica"	30.43	59.033	107.745	63.491
MACN 54815	Fulica	rufifrons	"Fulica"	NA	58.874	108.336	56.406
MACN 54816	Fulica	rufifrons	"Fulica"	38.237	61.62	100.669	60.508
MACN 54835	Fulica	rufifrons	"Fulica"	38.101	54.368	101.371	55.71
MACN 68743	Fulica	rufifrons	"Fulica"	38.783	NA	NA	NA
MACN 68990	Fulica	rufifrons	"Fulica"	36.346	62.042	113.637	67.659
UMZC:Vertebrates:298.a	Fulica	atra	"Fulica"	NA	54.63	103.1	61.68
MACN 54851	Fulica	sp	"Fulica"	35.425	NA	NA	NA
MACN 68757	Fulica	sp	"Fulica"	40.682	58.561	110.601	62.331
MACN 54499	Gallinula	chloropus	"Fulica"	19.3	60.488	97.98	61.971
MACN 54836	Porphyriops	melanops	"Fulica"	24.249	36.298	61.681	38.299
NHMUK:ZOO:S/1970.4.3	Tribonyx	mortierii	"Fulica"	NA	77.69	122	77.69
UMZC:Vertebrates:300.B	Tribonyx	ventralis	"Fulica"	NA	48.5	83.03	54.65
FMNH:Birds:313724	Porzana	porzana	"Fulica"	NA	35.39	51.52	31.86
MACN 54498	Aramides	cajena	"Aramides"	22.143	58.298	98.853	68.36
CIT-O 14	Aramides	sp	"Aramides"	NA	81.525	133.643	92.222
MACN 1675	Aramides	ypecaha	"Aramides"	20.056	79.86	139.458	96.342
MACN 1743	Aramides	ypecaha	"Aramides"	23.119	NA	NA	NA
MACN 68512	Aramides	ypecaha	"Aramides"	18.295	66.543	101.738	79.361
CIT-O 151	Pardirallus	maculatus	"Aramides"	NA	NA	NA	NA
MACN 54850	Pardirallus	maculatus	"Aramides"	34.661	44.518	66.427	40.23
MACN 67811	Pardirallus	maculatus	"Aramides"	26.518	47.403	71.912	48.444
MACN 68187	Pardirallus	maculatus	"Aramides"	30.821	NA	NA	NA
MACN 68648	Pardirallus	maculatus	"Aramides"	NA	43.449	64.287	39.339
MACN 68498	Pardirallus	sanguinolentus	"Aramides"	32.471	42.313	60.205	37.871
MACN 54837	Pardirallus	sanguinolentus	"Aramides"	30.845	NA	NA	NA
MACN 50870	Porzana	albicollis	"Aramides"	NA	NA	NA	NA
MACN 63322	Porzana	albicollis	"Aramides"	19.734	43.578	68.869	46.087
MACN 63323	Porzana	albicollis	"Aramides"	17.515	42.749	60.519	40.512
MACN 65100	Porzana	albicollis	"Aramides"	NA	NA	NA	NA
MACN 68499	Porzana	albicollis	"Aramides"	25.482	42.051	57.993	38.652
MACN 68599	Porzana	albicollis	"Aramides"	NA	NA	NA	NA
MACN 54500	Porphyrio	martinica	Porphyrio	18.637	53.558	90.139	62.734
MACN 54713	Porphyrio	martinica	Porphyrio	30.507	51.426	99.183	65.626
MACN 63324	Porphyrio	martinica	Porphyrio	24.737	NA	NA	NA
CIT-O 148	Porphyrio	martinica	Porphyrio	NA	54.843	101.034	71.585
FMNH:Birds:449191	Rallina	eurizonoides	Rallina	NA	35.43	59.81	40.58
MACN 54871	Laterallus	melanophaius	"Laterallus"	29.839	28.037	48.819	30.37
MACN 68604	Porzana	flaviventer	"Laterallus"	23.787	25.79	41.396	25.455
NHMUK:ZOO:S/2016.19.10	Amaurornis	phoenicurus	"Gallicrex"	NA	44.66	76.58	48.12
UMZC:Vertebrates:303.A	Gallirallus	australis	"Rallus"	NA	63.73	95.3	58.51
MACN 26603	Rallus	limicola	"Rallus"	26.377	37.863	58.313	38.46
MACN 68848	Rallus	limicola	"Rallus"	29.382	34.731	55.4	35.565
MACN 54814	Rallus	longirostris	"Rallus"	NA	51.834	75.445	47.712
NHMUK_S2018.13.1	Rallus	aquaticus	"Rallus"	NA	43.02	72.35	42.43
UMZC:Vertebrates:209.A	Podica	senegalensis	Heliornithidae (outgroup)	NA	47.63	74.02	44.42
FMNH:Birds:384805	Sarothrura	rufa	Sarothruridae (outgroup)	NA	27.37	37.25	23.25
